# Supplementary material for: Regulatory plasticity balances photosynthetic electron flow with enhanced pH-dependent cytochrome b6f control in Arabidopsis
Source: Plant Physiol. 2026 Jun 19;201(3):kiag391. doi: 10.1093/plphys/kiag391 (PMC13421779; doi:10.1093/plphys/kiag391)
Supplement: kiag391_Supplementary_Data [file kiag391_supplementary_data.zip]

Archive with 2 entries (2 files):
- SI Figs_6410.pdf
- Supplemental Tables _6410.xlsx
