# Supplementary material for: Regulatory plasticity balances photosynthetic electron flow with enhanced pH-dependent cytochrome b6f control in Arabidopsis
Source: Plant Physiol. 2026 Jun 19;201(3):kiag391. doi: 10.1093/plphys/kiag391 (PMC13421779; doi:10.1093/plphys/kiag391)
Supplement: kiag391_Supplementary_Data [file kiag391_supplementary_data.zip › Supplemental Tables _6410.xlsx]

## Sheet: Table S1
Supplemental Table S1. Sequence of sgRNAs and obtained alleles
Oligo DNA set	Sequence	Obtained alleles
ex3_1_anti	5′-attgTGCAACTACATCGTTTCCAA-3′
	5′-aaacTTGGAAACGATGTAGTTGCA-3′
ex3_2_sense	5′-attgATCGTTTCCAAGGGCATCCT-3′	D112N, V113L
	5′-aaacAGGATGCCCTTGGAAACGAT-3′
ex3_3_sense	5′-attgTGGCTTAAGACTCATGGTCC-3′	L119F, L119V, L119V/H122D (albino)
	5′-aaacGGACCATGAGTCTTAAGCCA-3′
ex3_4_anti	5′-attgTACCTTTAATCCTTGGGTCA-3′
	5′-aaacTGACCCAAGGATTAAAGGTA-3′
ex3_5_sense	5′-attgACGATGTAGTTGCAGCGGAA-3′	N111K
	5′-aaacTTCCGCTGCAACTACATCGT-3′
in3to4_sense	5′-attgAACCTTGACCCAAGGATTAA-3′	T128I (albino)
	5′-aaacTTAATCCTTGGGTCAAGGTT-3′
ex4_1_anti	5′-attgTTCTCTACAACTAGGTAAGT-3′	E143K, E143D, E143Q
	5′-aaacACTTACCTAGTTGTAGAGAA-3′
ex4_2_sense	5′-attgTCTTGTCGTTCTCTACAACT-3′	K146N, D145N/K146N
	5′-aaacAGTTGTAGAGAACGACAAGA-3′
ex4_3_sense	5′-attgGCCCAAGGAAGAGTCGTTAG-3′	A184G/ Q185*
	5′-aaacCTAACGACTCTTCCTTGGGC-3′
ex4_4_anti	5′-attgCTCTTCCTTGGGCGTTGTAT-3′	R187K (reduced growth)
	5′-aaacATACAACGCCCAAGGAAGAG-3′
ex4_5_sense	5′-attgTTGTTCTCAGCTTTGTTCCA-3′	E170D, E170K
	5′-aaacTGGAACAAAGCTGAGAACAA-3′
ex4_6_sense	5′-attgAAGTTTCTATGTCCTTGCCA-3′
	5′-aaacTGGCAAGGACATAGAAACTT-3′
ex4_7_sense	5′-attgGACAAGACTCTAGCGACATA-3′	D145E
	5′-aaacTATGTCGCTAGAGTCTTGTC-3′
ex4_8_sense	5′-attgAACGCAGTGTGCACTCATCT-3′
	5′-aaacAGATGAGTGCACACTGCGTT-3′
ex5_1_sense	5′-attgGTCGCTAGCGTTGGCTCACG-3′
	5′-aaacCGTGAGCCAACGCTAGCGAC-3′
ex5_2_sense	5′-attgGGTTCTTTTTGTTCCATGGG-3′
	5′-aaacCCCATGGAACAAAAAGAACC-3′
ex5_3_sense	5′-attgCATGGGTGGAAACTGACTTC-3′	P214R
	5′-aaacGAAGTCAGTTTCCACCCATG-3′
ex5_4_sense	5′-attgCACGCGGATATAGATGAAGC-3′	H201*, H201Y/A202V
	5′-aaacGCTTCATCTATATCCGCGTG-3′
ex5_6_sense	5′-attgTCAGGACTGGTGATGCTCCA-3′	F220L, F220L/T222S
	5′-aaacTGGAGCATCACCAGTCCTGA-3′
ex5_7_sense	5′-attgACGCGGATATAGATGAAGCT-3′	A202V
	5′-aaacAGCTTCATCTATATCCGCGT-3′
Alleles obtained in the WT, pgr5-2, and both backgrounds are indicated in orange, blue, and black, respectively.

## Sheet: Table S2
Supplemental Table S2. Statistical analysis of P700 and chlorophyll fluorescence analyses (Fig. 1).
a (ND)
PFD	13	29	58	114	209	346	570	716	899	1132
WT	a	a	c	bc	b	b	a	a	a	b
pgr5-2	a	a	bc	c	d	d	c	c	c	e
E143K	a	a	c	b	b	ab	a	a	a	ab
E143K pgr5-2	a	a	bc	bc	c	c	b	b	b	d
pgr1	a	a	b	a	a	a	a	a	a	a
pgr1 pgr5-2	a	a	a	a	c	c	b	b	b	c
b Y(NA)
PFD	13	29	58	114	209	346	570	716	899	1132
WT	a	a	ab	bc	c	c	c	c	d	d
pgr5-2	b	b	b	a	a	a	a	a	a	a
E143K	a	a	a	bc	c	c	c	c	d	d
E143K pgr5-2	b	bc	b	ab	b	b	b	b	b	b
pgr1	b	bc	c	c	c	c	c	c	d	d
pgr1 pgr5-2	b	c	c	bc	b	b	b	b	c	c
cY(I)
PFD	13	29	58	114	209	346	570	716	899	1132
WT	b	b	cd	a	a	a	a	ab	ab	ab
pgr5-2	a	a	bcd	a	b	b	c	c	d	c
E143K	b	b	d	a	a	a	ab	ab	ab	b
E143K pgr5-2	a	a	abc	a	a	a	a	ab	bc	b
pgr1	a	a	a	b	b	b	bc	b	cd	c
pgr1 pgr5-2	a	a	ab	b	b	a	a	a	a	a
d Y(II)
PFD	13	29	58	114	209	346	570	716	899	1132
WT	bc	ab	a	a	a	ab	ab	ab	ab	ab
pgr5-2	ab	ab	a	a	a	ab	ab	ab	a	a
E143K	c	b	a	a	a	b	b	b	b	b
E143K pgr5-2	abc	ab	a	a	a	a	a	a	a	a
pgr1	abc	ab	a	b	b	c	c	c	c	c
pgr1 pgr5-2	a	a	a	b	b	c	c	c	c	c
e NPQ
PFD	13	29	58	114	209	346	570	716	899	1132
WT	a	a	a	a	a	a	a	a	a	a
pgr5-2	a	a	a	a	a	a	a	a	a	a
E143K	a	a	a	a	a	a	a	a	a	a
E143K pgr5-2	a	a	a	a	a	a	a	a	a	a
pgr1	a	a	b	b	b	b	b	b	b	b
pgr1 pgr5-2	a	a	b	b	b	b	b	b	b	b
f 1-qL
PFD	13	29	58	114	209	346	570	716	899	1132
WT	ab	ab	ab	b	bc	bc	bc	bc	bc	bc
pgr5-2	c	c	ab	b	bc	bc	c	c	c	c
E143K	a	a	a	b	b	b	b	b	b	b
E143K pgr5-2	bc	bc	b	b	c	c	c	c	c	c
pgr1	ab	ab	ab	a	a	a	a	a	a	a
pgr1 pgr5-2	c	c	b	a	a	a	a	a	a	a
Different letters indicate the statistically significant differences by the Tukey-Kramer test (P < 0.05).

## Sheet: Table S3
Supplemental Table S3. Statistical analysis of P700 and chlorophyll fluorescence analyses (Fig. 3 and Supplemental Fig. S4)
Y(ND)	Fig. 3a
Time (s)	5	20	35	50	65	125	185	305
WT	a	bc	ab	a	a	b	b	bc
pgr5-2	a	c	d	c	c	d	d	e
E143K	a	bc	a	a	a	ab	b	b
E143K pgr5-2	a	c	d	c	c	c	c	c
pgr1	a	a	bc	b	b	a	a	a
pgr1 pgr5-2	a	b	cd	c	c	d	d	d
Y(NA)	Fig. 3b
Time (s)	5	20	35	50	65	125	185	305
WT	a	abc	d	bc	d	c	c	d
pgr5-2	a	a	a	a	a	a	a	a
E143K	a	bc	d	c	d	c	c	d
E143K pgr5-2	a	ab	ab	a	ab	b	b	c
pgr1	b	d	cd	b	c	c	c	d
pgr1 pgr5-2	b	c	bc	a	ab	a	a	b
Y(I)	Fig. 3c
Time (s)	5	20	35	50	65	125	185	305
WT	b	cd	ab	ab	a	a	a	a
pgr5-2	b	d	c	d	c	b	b	c
E143K	b	bc	a	a	a	a	a	a
E143K pgr5-2	b	d	c	c	ab	a	a	a
pgr1	a	a	ab	a	ab	b	b	c
pgr1 pgr5-2	a	b	b	bc	bc	b	b	b
NPQ	Fig. S4a
Time (s)	5	20	35	50	65	125	185	305
WT	a	a	a	a	a	a	a	a
pgr5-2	ab	bc	c	b	b	b	b	ab
E143K	a	ab	ab	a	a	ab	b	ab
E143K pgr5-2	b	b	bc	b	b	b	b	b
pgr1	b	c	d	c	c	c	c	c
pgr1 pgr5-2	b	c	d	c	c	c	c	c
Y(II)	Fig. S4b
Time (s)	5	20	35	50	65	125	185	305
WT	ab	a	a	a	a	a	a	a
pgr5-2	a	a	a	a	a	a	a	a
E143K	ab	a	a	a	a	a	a	a
E143K pgr5-2	ab	a	a	a	a	a	a	a
pgr1	c	b	c	b	b	c	c	c
pgr1 pgr5-2	bc	b	b	b	b	b	b	b
Different letters indicate the statistically significant differences by the Tukey-Kramer test (P < 0.05).

## Sheet: Table S4
Supplemental Table S4. Statistical analysis of P700 and chlorophyll fluorescence analyses (Supplemental Fig. S5)
Y(ND)	Fig. S5a
Time (s)	5	20	35	50	65	125	185	305
WT	a	a	a	a	a	a	a	a
pgr5-2	a	b	b	b	c	c	c	c
E143K pgr5-2	a	b	b	b	b	b	a	a
E143D pgr5-2	a	b	b	b	c	c	b	b
E143Q pgr5-2	a	b	b	b	c	c	b	b
Y(NA)	Fig. S5b
Time (s)	5	20	35	50	65	125	185	305
WT	a	b	b	b	c	b	c	c
pgr5-2	a	a	a	a	a	a	a	a
E143K pgr5-2	a	a	a	a	b	b	c	c
E143D pgr5-2	a	a	a	a	a	a	b	b
E143Q pgr5-2	a	a	a	a	a	a	b	b
Y(I)	Fig. S5c
Time (s)	5	20	35	50	65	125	185	305
WT	a	a	a	a	a	a	a	a
pgr5-2	a	b	b	c	b	b	c	c
E143K pgr5-2	a	b	b	b	a	a	ab	a
E143D pgr5-2	a	b	b	c	b	b	bc	b
E143Q pgr5-2	a	b	b	c	b	b	b	b
Different letters indicate the statistically significant differences by the Tukey-Kramer test (P < 0.05).

## Sheet: Table S5
Supplemental Table S5. Statistical analysis of P700 and chlorophyll fluorescence analyses (Fig. 4c, d, and e)
Y(ND)	Fig. 4c
Time (s)	5	20	35	50	65	305
WT	a	b	a	b	b	c
E143K	a	b	a	ab	b	c
pgr1	a	a	a	b	b	b
E143K pgr1	a	a	a	a	a	a
Y(I)	Fig. 4d
Time (s)	5	20	35	50	65	305
WT	b	ab	a	a	a	a
E143K	b	ab	a	ab	a	a
pgr1	a	a	ab	bc	b	b
E143K pgr1	a	b	b	c	b	c
Y(II)	Fig. 4e
Time (s)	5	20	35	50	65	305
WT	a	a	a	a	a	a
E143K	ab	a	a	a	a	ab
pgr1	b	b	b	b	b	bc
E143K pgr1	b	b	b	b	b	c
Different letters indicate the statistically significant differences by the Tukey-Kramer test (P < 0.05).

## Sheet: Table S6
Suplemental Table S6. Statistical analysis of fluctuating light analyses (Fig. 5 and Supplemental Fig. S7)
Y(ND)	Fig. 5a
Time (min'sec")	0'30"	1'00"	3'00"	5'00"	5'15"	6'00"	6'30"	7'00"	9'00"	11'00"	11'15"	12'00"	12'30"	13'00"	15'00	17'00"	17'15"	18'00"	18'30"	19'30"
WT	b	b	c	c	b	a	c	c	c	cd	bc	c	b	c	c	c	c	c	b	b
pgr5-2	c	b	c	c	d	d	c	c	c	d	d	e	b	c	c	c	d	e	b	b
pgr1	a	a	a	b	a	a	a	a	a	a	a	a	a	a	a	a	a	a	a	a
pgr1 pgr5-2	c	b	ab	a	c	b	b	b	b	b	cd	d	b	b	b	b	cd	d	b	b
E143K	b	b	c	c	a	a	c	c	c	c	b	b	b	bc	c	c	b	b	b	b
E143K pgr5-2	c	b	bc	c	d	c	c	c	c	cd	d	e	b	bc	c	c	d	e	b	b
Y(NA)	Fig. 5b
Time (min'sec")	0'30"	1'00"	3'00"	5'00"	5'15"	6'00"	6'30"	7'00"	9'00"	11'00"	11'15"	12'00"	12'30"	13'00"	15'00	17'00"	17'15"	18'00"	18'30"	19'30"
WT	b	bc	a	a	c	d	b	b	b	b	bc	c	b	b	b	b	b	c	b	b
pgr5-2	a	a	bc	b	a	a	a	a	a	a	a	a	a	a	a	a	a	a	a	a
pgr1	b	c	d	c	d	d	c	d	d	d	d	d	d	d	d	d	d	e	d	d
pgr1 pgr5-2	a	ab	d	d	b	c	c	c	c	c	ab	b	c	c	c	c	b	b	c	c
E143K	b	c	ab	ab	d	d	b	b	b	b	c	cd	bc	b	b	b	c	d	bc	c
E143K pgr5-2	a	ab	c	b	a	b	a	a	a	a	a	a	a	a	a	a	a	a	a	a
Y(I)	Fig. 5c
Time (min'sec")	0'30"	1'00"	3'00"	5'00"	5'15"	6'00"	6'30"	7'00"	9'00"	11'00"	11'15"	12'00"	12'30"	13'00"	15'00	17'00"	17'15"	18'00"	18'30"	19'30"
WT	a	a	d	c	ab	c	a	b	b	b	a	b	c	c	c	c	a	b	c	c
pgr5-2	c	b	bc	b	c	bc	b	c	c	c	c	c	d	d	d	d	b	cd	d	d
pgr1	b	b	a	a	c	c	a	a	a	a	ab	c	a	a	a	a	a	d	a	a
pgr1 pgr5-2	c	b	a	a	a	a	a	a	a	a	b	a	b	b	b	b	a	a	b	b
E143K	a	a	cd	bc	bc	c	a	b	b	b	a	c	bc	c	c	c	a	bc	bc	b
E143K pgr5-2	c	ab	b	b	c	b	b	c	c	c	c	bc	d	d	d	d	b	d	d	d
NPQ	Supplemental Fig. S7a
Time (min'sec")	0'30"	1'00"	3'00"	5'00"	5'15"	6'00"	6'30"	7'00"	9'00"	11'00"	11'15"	12'00"	12'30"	13'00"	15'00	17'00"	17'15"	18'00"	18'30"	19'30"
WT	a	a	ab	ab	a	a	a	b	b	b	a	a	b	c	c	c	a	a	a	c
pgr5-2	b	b	b	a	b	b	a	ab	ab	ab	b	b	a	a	bc	bc	a	b	a	bc
pgr1	c	c	b	c	c	c	b	ab	ab	ab	c	c	c	abc	b	b	b	c	b	ab
pgr1 pgr5-2	c	c	b	bc	c	c	b	a	a	a	c	c	c	ab	a	a	b	c	b	a
E143K	a	a	a	a	a	a	a	ab	ab	ab	a	a	b	bc	bc	bc	a	a	a	bc
E143K pgr5-2	b	b	b	a	b	b	a	ab	a	a	b	b	a	a	bc	bc	a	b	a	b
Y(II)	Supplemental Fig. S7b
Time (min'sec")	0'30"	1'00"	3'00"	5'00"	5'15"	6'00"	6'30"	7'00"	9'00"	11'00"	11'15"	12'00"	12'30"	13'00"	15'00	17'00"	17'15"	18'00"	18'30"	19'30"
WT	a	ab	ab	b	a	a	b	b	a	a	a	ab	b	b	bc	b	a	ab	b	bc
pgr5-2	ab	a	ab	b	a	a	d	d	c	c	a	a	c	c	d	c	a	a	c	d
pgr1	c	c	ab	a	c	d	a	a	a	a	c	d	a	a	a	a	c	d	a	a
pgr1 pgr5-2	bc	b	a	a	b	c	b	b	b	b	b	c	b	b	c	b	b	c	b	c
E143K	ab	b	c	c	a	b	c	c	b	b	a	b	b	b	b	b	a	b	b	b
E143K pgr5-2	ab	a	b	b	a	a	d	d	c	c	a	a	c	c	d	c	a	ab	c	d
1-qL	Supplemental Fig. S7c
Time (min'sec")	0'30"	1'00"	3'00"	5'00"	5'15"	6'00"	6'30"	7'00"	9'00"	11'00"	11'15"	12'00"	12'30"	13'00"	15'00	17'00"	17'15"	18'00"	18'30"	19'30"
WT	b	cd	b	b	c	b	bc	b	bc	b	b	b	b	b	b	b	b	b	c	b
pgr5-2	b	d	b	bc	bc	b	a	a	a	a	b	b	a	a	a	a	b	b	a	a
pgr1	a	a	b	b	a	a	c	c	d	c	a	a	c	d	c	c	a	a	d	d
pgr1 pgr5-2	a	b	c	c	a	a	c	c	cd	c	a	a	b	c	b	b	a	a	b	bc
E143K	b	c	a	a	bc	b	b	b	b	b	b	b	b	bc	b	b	b	b	c	c
E143K pgr5-2	b	d	b	b	b	b	a	a	a	a	b	b	a	a	a	a	b	b	a	a

## Sheet: Table S7
Suplemental Table S7. Statistical analysis of ECS analyses (Fig. 6)
pmf	Fig. 6a
PFD	50	106	200	343	916
WT	a	a	a	a	a
pgr5-2	a	a	c	c	bc
E143K	a	a	b	b	b
E143K pgr5-2	a	a	c	c	c
pgr1	a	b	d	d	d
pgr1 pgr5-2	a	b	d	d	d
E143K pgr1	a	b	d	d	d
gH+	Fig. 6b
Time (s)	50	106	200	343	916
WT	ab	a	bc	c	c
pgr5-2	a	a	a	a	a
E143K	ab	a	bc	c	c
E143K pgr5-2	ab	ab	b	b	b
pgr1	ab	bc	cd	c	c
pgr1 pgr5-2	ab	c	cd	c	c
E143K pgr1	b	c	d	c	c
Different letters indicate the statistically significant differences by the Tukey-Kramer test (P < 0.05).
